# Supplementary material for: Emerging Evidence on Tenebrio molitor Immunity: A Focus on Gene Expression Involved in Microbial Infection for Host-Pathogen Interaction Studies
Source: Microorganisms. 2022 Oct 7;10(10):1983. doi: 10.3390/microorganisms10101983 (PMC9611967; doi:10.3390/microorganisms10101983)
Supplement: Supplementary file 1 [file microorganisms-10-01983-s001.zip]

Archive with 1 entries (1 files):
- microorganisms-1889716-supplementary.pdf
